# Supplementary material for: Efficient Hydrogen Generation and Total Nitrogen Removal for Urine Treatment in a Neutral Solution Based on a Self-Driving Nano Photoelectrocatalytic System
Source: Nanomaterials (Basel). 2021 Oct 20;11(11):2777. doi: 10.3390/nano11112777 (PMC8622695; doi:10.3390/nano11112777)
Supplement: Supplementary file 1 [file nanomaterials-11-02777-s001.zip]

Archive with 1 entries (1 files):
- nanomaterials-1414639-supplementary.pdf
